# Supplementary material for: Reliability and Validity of the Lowenstein Communication Scale
Source: Neurol Int. 2025 Jul 29;17(8):116. doi: 10.3390/neurolint17080116 (PMC12388834; doi:10.3390/neurolint17080116)
Supplement: Supplementary file 1 [file neurolint-17-00116-s001.zip]

Archive with 2 entries (2 files):
- Table S1 (Hebrew LCS form) and instructions 070725.pdf
- Table S2 070725.pdf
